# Supplementary material for: Evaluation of Antibiotic Resistance of Salmonella Serotypes and Whole-Genome Sequencing of Multiresistant Strains Isolated from Food Products in Russia
Source: Antibiotics (Basel). 2021 Dec 21;11(1):1. doi: 10.3390/antibiotics11010001 (PMC8773070; doi:10.3390/antibiotics11010001)
Supplement: Supplementary file 1 [file antibiotics-11-00001-s001.zip]

Archive with 2 entries (2 files):
- Supplementary Table S4.xlsx
- Supplementary Tables S1-S3.pdf
