# Supplementary material for: Evaluation of Antibiotic Resistance of Salmonella Serotypes and Whole-Genome Sequencing of Multiresistant Strains Isolated from Food Products in Russia
Source: Antibiotics (Basel). 2021 Dec 21;11(1):1. doi: 10.3390/antibiotics11010001 (PMC8773070; doi:10.3390/antibiotics11010001)
Supplement: Supplementary file 1 [file antibiotics-11-00001-s001.zip › Supplementary Table S4.xlsx]

## Sheet: Лист1
	Strain	SOURCE	Состояние	YEAR
1	S1	Minced meat	frozen	2019
2	S5	Minced meat	chilled	2019
3	S18	Minced meat	frozen	2019
4	S26	Minced meat	chilled	2019
5	S15	Minced meat	chilled	2019
6	SZL 30	Minced meat	chilled	2019
7	S28	Minced meat	chilled	2019
8	S17	Minced meat	frozen	2019
9	S25	Minced meat	chilled	2019
10	S32	Minced meat	chilled	2019
1	S3	Chicken	chilled	2019
2	S14	Chicken	chilled	2019
3	S23	Chicken	chilled	2019
4	S4	Chicken	chilled	2019
5	S11	Chicken	chilled	2019
6	S9	Chicken	chilled	2019
7	SZL 31	Chicken	chilled	2019
8	S37	Chicken	chilled	2019
9	S16	Chicken	chilled	2019
10	S7	Chicken	chilled	2019
11	S8	Chicken	chilled	2019
12	S29	Chicken	chilled	2019
1	S19	pork	chilled	2019
2	SZL 38	pork	chilled	2019
3	S6	pork	chilled	2019
1	S10	beef	chilled	2019
2	S33	beef	chilled	2019
3	S34	beef	chilled	2019
4	S35	beef	chilled	2019
5	S36	beef	chilled	2019
6	S20	beef	chilled	2019
7	S27	beef	chilled	2019
